# Supplementary material for: Purple sulfur bacteria fix N2 via molybdenum-nitrogenase in a low molybdenum Proterozoic ocean analogue
Source: Nat Commun. 2021 Aug 6;12:4774. doi: 10.1038/s41467-021-25000-z (PMC8346585; doi:10.1038/s41467-021-25000-z)
Supplement: Supplementary file 6 — source data [file 41467_2021_25000_MOESM6_ESM.xlsx]

## Sheet: Figure1
Water depth (m)	Sulfide (µmol/L)	Ammonium (µmol/L)	Mo (nmol/L)	N2 fixation Replicate 1 (nmol N L-1 d-1)	N2 fixation Replicate 2 (nmol N L-1 d-1)	N2 fixation Replicate 3 (nmol N L-1 d-1)	C fixation Replicate 1 (µmol C L-1 d-1)	C fixation Replicate 2 (µmol C L-1 d-1)	C fixation Replicate 3 (µmol C L-1 d-1)	δ15N Replicate 1 (‰)	δ15N Replicate 2 (‰)	Apur453 (cells/L)	S453D (cells/L)	Laro453 (cells/L)	Cmok453 (cells/L)	Thio_syn459 (cells/L)
12.27	0	0.160632	9.25	NA	NA	NA	NA	NA	NA	NA	NA	NA	NA	NA	NA	NA
12.53	0	0.0546701	8.48	NA	NA	NA	NA	NA	NA	NA	NA	NA	NA	NA	NA	NA
12.78	0.0743619	0.452121	7.63	NA	NA	NA	NA	NA	NA	NA	NA	NA	NA	NA	NA	NA
12.78	0.371809	0.882822	7.14	NA	NA	NA	NA	NA	NA	NA	NA	NA	NA	NA	NA	NA
13.52	2.2092	2.18699	6.48	NA	NA	NA	NA	NA	NA	NA	NA	NA	NA	NA	NA	NA
13.63	2.00777	2.78352	6.42	NA	NA	NA	NA	NA	NA	NA	NA	NA	NA	NA	NA	NA
13.7	0.297448	0.250621	7.68	259.072	312.035	258.846	43.1175	23.1431	40.9419	1.7	1.7	4.0601e+07	2.67003e+07	3.11572e+07	6.98812e+07	5.21986e+07
13.71	0.446171	0.572609	7.15	NA	NA	NA	NA	NA	NA	NA	NA	NA	NA	NA	NA	NA
13.98	1.04107	4.35611	6.06	82.2756	139.801	23.4205	38.7337	34.9039	34.4458	2.6	1.8	5.61917e+07	3.15014e+07	2.37262e+07	6.88825e+06	5.20945e+07
14.25	1.18979	4.95867	6.02	NA	NA	NA	NA	NA	NA	NA	NA	NA	NA	NA	NA	NA
14.72	1.18979	13.8688	5.48	NA	NA	NA	NA	NA	NA	NA	NA	NA	NA	NA	NA	NA
14.77	18.9623	17.9491	5.23	NA	NA	NA	NA	NA	NA	NA	NA	NA	NA	NA	NA	NA
15.07	35.3219	19.124	5.1	NA	NA	NA	NA	NA	NA	NA	NA	NA	NA	NA	NA	NA
15.25	63.9512	15.3698	3.9	NA	NA	NA	NA	NA	NA	NA	NA	NA	NA	NA	NA	NA
15.51	81.0544	21.1475	5.01	0	0	NA	17.3205	16.0264	NA	-2.1	NA	5.33456e+07	1.69451e+07	1.94555e+07	1.32841e+07	3.98587e+07
15.78	56.515	23.1231	5.04	NA	NA	NA	NA	NA	NA	NA	NA	NA	NA	NA	NA	NA
15.98	30.4884	25.7345	4.98	NA	NA	NA	NA	NA	NA	NA	NA	NA	NA	NA	NA	NA
16.48	55.0278	26.4426	4.71	NA	NA	NA	NA	NA	NA	NA	NA	NA	NA	NA	NA	NA
16.74	35.6937	28.2729	4.8	NA	NA	NA	NA	NA	NA	NA	NA	NA	NA	NA	NA	NA
16.97	66.9257	30.413	5.05	NA	NA	NA	NA	NA	NA	NA	NA	NA	NA	NA	NA	NA

## Sheet: Figure3a
Order	Relative abundance (%)	Water depth
Chromatiales	52.8267	15.5 m
Burkholderiales	15.3431	15.5 m
Chlorobiales	6.34226	15.5 m
Sphingobacteriales	3.56421	15.5 m
Desulfobacterales	3.14133	15.5 m
Anaerolineales	2.18862	15.5 m
Methylococcales	1.7688	15.5 m
Bacteroidales	1.49225	15.5 m
Cryptomonas	0.758022	15.5 m
Desulfobulbales	0.728857	15.5 m
others	11.8459	15.5 m
Chromatiales	60.5457	14.0 m
Burkholderiales	12.3568	14.0 m
Desulfobacterales	5.56014	14.0 m
Chlorobiales	5.07229	14.0 m
Sphingobacteriales	2.08642	14.0 m
Cryptomonas	1.40892	14.0 m
Chloroplast	1.40163	14.0 m
Methylococcales	1.23068	14.0 m
Anaerolineales	1.11193	14.0 m
Bacteroidales	0.890711	14.0 m
others	8.33475	14.0 m
Chromatiales	68.4304	13.7 m
Burkholderiales	10.1279	13.7 m
Desulfobacterales	4.21946	13.7 m
Chlorobiales	3.40229	13.7 m
Sphingobacteriales	1.65981	13.7 m
Cryptomonas	1.50096	13.7 m
Chloroplast	1.40047	13.7 m
Anaerolineales	0.970925	13.7 m
Methylococcales	0.941981	13.7 m
Bacteroidales	0.69375	13.7 m
others	6.65199	13.7 m

## Sheet: Figure3b
Genus	Relative abundance (%)	Water depth
Chromatium	29.1453	15.5 m
Lamprocystis	13.7797	15.5 m
Thiodictyon	4.05719	15.5 m
Thiocystis	3.29354	15.5 m
other Chromatiales	2.55087	15.5 m
Chromatium	35.5238	14.0 m
Lamprocystis	10.5715	14.0 m
Thiocystis	7.27551	14.0 m
Thiodictyon	3.27071	14.0 m
other Chromatiales	3.90427	14.0 m
Chromatium	49.231	13.7 m
Lamprocystis	7.07273	13.7 m
Thiocystis	6.5105	13.7 m
Thiodictyon	2.31512	13.7 m
other Chromatiales	3.3011	13.7 m

## Sheet: Figure3c
Genus	Relative abundance (%)	Water depth
Chlorobium	6.11355	15.5 m
other Chlorobiales	0.150939	15.5 m
Chlorobaculum	0.0706088	15.5 m
Prosthecochloris	0.00716321	15.5 m
Chlorobium	4.93898	14.0 m
Chlorobaculum	0.0252546	14.0 m
Prosthecochloris	0.00291399	14.0 m
other Chlorobiales	0.105147	14.0 m
Chlorobium	3.30712	13.7 m
other Chlorobiales	0.075025	13.7 m
Chlorobaculum	0.0175985	13.7 m
Prosthecochloris	0.00254715	13.7 m

## Sheet: Figure4
C. okenii (fmol N cell-1 d-1)	Lamprocystis spp. (fmol N cell-1 d-1)	L. roseopersicina (fmol N cell-1 d-1)	L. purpurea (fmol N cell-1 d-1)	T. syntrophicum (fmol N cell-1 d-1)
3.64163	0.399266	0.786831	0.521369	0.112184
2.88089	0.681132	0.755368	0.410518	0.117459
5.75989	0.846364	0.811303	0.584226	0.164179
5.99979	0.395378	0.817857	0.897241	0.134406
0.340723	0.693767	0.712106	0.724807	0.154574
1.27511	0.8347	0.713854	0.660675	0.149068
3.58256	0.410929	0.698996	0.443646	0.1364
0.22902	1.08789	0.783772	0.469978	0.248852
1.30694	1.17294	0.697248	0.459785	0.228105
1.4797	0.943073	0.674962	0.535384	0.247389
1.10956	0.79485	0.664037	0.532411	0.261284
5.73075	0.466816	0.774159	0.467005	0.208056
1.10695	0.402668	0.748813	0.427082	0.227127
4.73946	0.106903	0.637381	0.50523	0.227127
7.01281	0.0918373	0.582757	0.744768	0.204385
1.80709	0.138637	0.720409	0.895967	0.0249063
1.83843	0.174307	0.708173	0.847974	0.158038
2.78623	0.159048	0.605481	0.382912	0.197285
6.9428	0.197634	0.662726	0.811449	0.19753
3.73266	0.161332	0.67671	0.394379	0.142821
2.61619	0.852681	0.717787	0.80975	0.160004
14.1675	0.203223	0.601985	0.902762	0.164916
4.43496	0.873578	0.511091	0.839055	0.157056
3.88276	0.932868	0.455594	0.921874	0.209035
4.11635	0.79728	0.438551	0.766429	0.167616
2.03442	0.703001	0.524201	0.925272	0.15681
4.12657	1.12872	0.495797	0.811449	0.177432
1.39504	0.750626	0.341103	0.749016	0.201448
1.69657	0.815261	0.305706	0.850522	0.25836
1.38933	0.811859	0.437677	0.773224	0.211726
2.54337	0.947933	0.265023	0.646659	0.20463
0.829822	0.868233	0.86243	0.783842	0.214416
5.05453	0.775411	0.440299	0.756236	0.151133
0.911347	1.02617	0.666222	0.77917	0.20414
0.175992	1.0981	0.808244	0.656428	0.209035
2.40253	0.760832	0.536874	0.652181	0.177923
3.08822	0.840532	0.189424	0.810599	0.201693
3.69648	0.947447	0.619901	0.286926	0.169825
4.89311	0.420163	0.598489	0.305189	0.203406
5.84497	0.293663	0.655298	0.449592	0.173507
3.13075	0.291816	0.837959	0.310286	0.179149
3.53411	0.323939	0.476132	0.317081	0.152681
6.32001	0.270677	0.646995	0.44577	0.12091
3.08796	0.313248	0.797319	0.396503	0.113318
1.41644	0.720982	0.678458	0.361251	0.0951326
4.20276	0.97126	1.03723	0.167794	0.0766734
4.96287	0.865803	0.652676	0.20691	0.0710338
3.2487	1.02375	0.775469	0.228231	0.255192
2.65623	0.990213	0.809118	0.200327	0.266156
5.83888	0.857541	0.709484	0.274185	0.257385
2.65432	0.958624	0.648306	0.153524	0.270296
4.91516	1.0738	0.657045	0.215532	0.144986
0.936513	0.993615	0.602859	0.168983	0.21515
3.47489	0.876008	0.610288	0.179941	0.272973
0.74152	0.718066	0.4285	0.154076	0.141395
1.61148	0.969802	0.387423	0.204319	0.253485
1.78415	0.92898	0.384364	0.186227	0.23128
2.85508	0.983409	0.406214	0.245899	0.218573
1.21851	0.887186	0.401844	0.24059	0.269565
5.43004	0.996044	0.349405	0.217825	0.230792
5.0281	0.93141	0.296967	0.257749	0.786848
4.79977	0.635936	0.489242	0.857318	0.751555
2.27303	0.840046	0.497982	0.95755	0.696423
3.68964	0.687936	0.393104	0.948207	0.616686
2.60582	0.755	0.393104	0.972415	0.549044
2.77415	0.863373	0.292597	1.09006	0.544045
2.43686	0.722926	0.336296	1.04334	0.535471
1.48858	0.778327	0.528571	0.929094	0.535232
3.47779	0.873092	0.493612	0.87558	0.361016
2.89712	1.09907	0.397474	0.686583	0.290729
4.25698	0.885242	0.279487	1.08114	0.26031
6.62566	0.842962	0.27468	1.00172	0.22957
1.06543	0.770552	0.362515	0.74944	0.0970338
5.31972	0.767636	0.379995	0.697625	0.10466
6.45628	0.723898	0.283857	0.755811	0.158284
4.65896	1.28617	0.393104	0.733301	0.154721
0.929982	1.29929	0.458653	1.04079	0.184789
0.711416	1.22397	0.581009	0.96562	0.221262
1.87395	1.01889	1.44188	0.771101	0.182827
	1.02763	1.42877	0.850522	0.19802
	1.75465	1.58171	1.2162	0.171789
	1.35129	1.71718	0.830561	0.181111
	1.19821	1.02237	0.790213	0.261528
	0.980007	1.22338	1.22894	0.276624
	0	1.48121	0.625848	0.229815
	0.658291	1.13162	0.881526	0.258604
	0.581507	0.707736	0.872183	0.235431
	0.465359	0.747065	1.02126	0.2793
	0.0723011	0.873792	0.566813	0.257142
	0.579563	0.908751	0.940137	0.237873
	0.345808	0.782024	0.615231	0.2664
	0.44106	0.738325	0.929094	0.233722
	0.416761	0.764545	1.065	0.243486
	0.677244		0.875156	0.197775
	0.0968915		0.647084	0.202672
	0.687936		1.05439	0.145748
	0.477994		0.881102	0.10952
	0.67287		0.691679	0.133249
	0.682104		0.89172	0.0736313
	0.780271		0.960099	0.166389
	0.954736		0.767703	0.135391
	0.997988		1.16099	0.163197
	0.938699		1.11215	0.163442
	1.04513		0.997473	0.132929
	0.755486		1.05269	0.149142
	1.16614		0.825889	0.169089
	1.32408		0.83141	0.105475
	1.02617		0.847125	0.307975
	1.20161		0.896391	0.27273
	1.03055		0.921874	0.328104
	0.939671		0.812298	0.244949
	0.828383		0.618628	0.168844
	0.967372		0.814846	0.282949
	1.09713		0.996624	0.279057
	1.18606		1.05991	0.265182
	0.582965		0.899364	0.14565
	1.12434			0.155581
	1.00674			0.368989
	1.12191			0.377198
	0.896905			0.338277
	1.11802			0.288299
	0.932382			0.330769
	1.07477			0.460426
	1.03638			0.361741
	0.731187			0.283922
	0.83713			0.410461
	0.808944			0.354006
	1.09859			0.321075
	0.969316			0.303605
	1.03249			0.193856
				0.168353
				0.169335
				0.189446
				0.184053
				0.247633
				0.137089
				0.201203
				0.0670994
				0.104043
				0.0697472
				0.083917
				0.0852268
				0.0824093

## Sheet: Figure5
Group	N2 fixation rate (µmol L-1 d-1)	Propagated error (µmol L-1 d-1)
Bulk N2 fixation rate	0.276651	0.017692
C. okenii	0.229982	0.0242054
Lamprocystis spp.	0.0211152	0.0035568
L. roseopersicina	0.0203307	0.00396552
L. purpurea	0.0281872	0.00422972
T. syntrophicum	0.0118354	0.00109521

## Sheet: FigureS1
MAG	MAG Size (bp)	GC content (%)	completeness (%)	contamination (%)
1	6417682	66.0974	99.91	1.1
2	4169131	66.8786	98.34	0
3	4657121	38.8094	100	1.88
4	765800	49.1721	48.07	0
5	3197628	51.1846	99.11	0.6
6	5920444	40.4924	94.81	1.08
7	2666038	48.0918	97.25	0
8	4069777	48.0388	94	4.09
9	2301994	39.9324	79.22	2.56
10	3642649	54.8305	99.02	0.89
11	2887190	47.881	97.16	3.57
12	3959404	59.2491	72.29	1.87
13	3828554	61.1549	61.6	1.54
14	2052683	43.0853	89	0.83
15	4726805	64.232	78.07	1.27
16	5089252	47.1345	52.49	5.71
17	873066	53.5037	11.17	2.23
18	2183086	35.4512	79.23	3.72
19	1126822	48.4155	17.51	1.72
20	1504130	62.9086	27.23	3.45
21	4502374	49.6532	99.57	4.11
22	941897	48.9632	20.33	0
23	881292	58.6551	12.1	1.72
24	1076638	60.019	5.32	0
25	1324006	39.223	10.82	1.72
26	368549	58.5985	3.92	0
27	1805823	55.0379	19.91	0
28	643799	48.7598	4.94	0
29	1121475	41.6313	45	6.61
30	431614	50.9334	4.89	0
31	1058982	50.0169	16.41	0
32	861960	56.1782	5.49	0
33	1696898	56.3265	0	0
34	1334634	52.7625	5.09	0
35	1475494	42.6689	11.52	4.31
36	683692	64.6359	19.44	0

## Sheet: FigureS2
Group	Contribution to bulk biomass (%)
C. okenii	29.4546
Lamprocystis spp.	1.65227
L. roseopersicina	1.73612
L. purpurea	2.19572
T. syntrophicum	1.66622
others	63.2951

## Sheet: FigureS5
Organism	15N (at%)
C. okenii	1.262
C. okenii	2.197
C. okenii	1.982
C. okenii	1.79
C. okenii	0.5135
C. okenii	1.031
C. okenii	1.3
C. okenii	0.4802
C. okenii	1.056
C. okenii	0.9082
C. okenii	1.261
C. okenii	0.9938
C. okenii	1.233
C. okenii	1.329
C. okenii	1.979
C. okenii	1.209
C. okenii	1.655
C. okenii	1.205
C. okenii	3.006
C. okenii	1.108
C. okenii	1.747
C. okenii	1.789
C. okenii	2.411
C. okenii	3.032
C. okenii	1.191
C. okenii	0.8402
C. okenii	1.404
C. okenii	0.9083
C. okenii	0.9796
C. okenii	1.055
C. okenii	1.245
C. okenii	0.7714
C. okenii	1.34
C. okenii	0.587
C. okenii	0.4323
C. okenii	1.599
C. okenii	1.952
C. okenii	2.259
C. okenii	1.112
C. okenii	1.823
C. okenii	1.502
C. okenii	2.152
C. okenii	1.585
C. okenii	1.875
C. okenii	1.816
C. okenii	1.759
C. okenii	1.49
C. okenii	1.13
C. okenii	1
C. okenii	1.28
C. okenii	1.32
C. okenii	2.41
C. okenii	0.646
C. okenii	1.56
C. okenii	0.826
C. okenii	0.995
C. okenii	0.744
C. okenii	1.18
C. okenii	0.711
C. okenii	2.16
C. okenii	2.13
C. okenii	1.31
C. okenii	1.12
C. okenii	1.51
C. okenii	1.1
C. okenii	1.02
C. okenii	0.702
C. okenii	0.761
C. okenii	1.28
C. okenii	1.35
C. okenii	1.43
C. okenii	2.46
C. okenii	1.1
C. okenii	3.02
C. okenii	2.81
C. okenii	2.69
C. okenii	0.779
C. okenii	0.826
C. okenii	1.21
L. purpurea	1.598
L. purpurea	1.337
L. purpurea	1.746
L. purpurea	2.483
L. purpurea	2.077
L. purpurea	1.926
L. purpurea	1.415
L. purpurea	1.477
L. purpurea	1.453
L. purpurea	1.631
L. purpurea	1.624
L. purpurea	1.47
L. purpurea	1.376
L. purpurea	1.56
L. purpurea	2.124
L. purpurea	2.48
L. purpurea	2.367
L. purpurea	1.272
L. purpurea	2.281
L. purpurea	1.299
L. purpurea	2.277
L. purpurea	2.496
L. purpurea	2.346
L. purpurea	2.541
L. purpurea	2.175
L. purpurea	2.549
L. purpurea	2.281
L. purpurea	2.134
L. purpurea	2.373
L. purpurea	2.191
L. purpurea	1.893
L. purpurea	2.216
L. purpurea	2.151
L. purpurea	2.205
L. purpurea	1.916
L. purpurea	1.906
L. purpurea	2.279
L. purpurea	1.046
L. purpurea	1.089
L. purpurea	1.429
L. purpurea	1.101
L. purpurea	1.117
L. purpurea	1.42
L. purpurea	1.304
L. purpurea	1.221
L. purpurea	0.7655
L. purpurea	0.8576
L. purpurea	0.9078
L. purpurea	0.8421
L. purpurea	1.016
L. purpurea	0.7319
L. purpurea	0.8779
L. purpurea	0.7683
L. purpurea	0.7941
L. purpurea	0.7332
L. purpurea	0.8515
L. purpurea	0.8089
L. purpurea	0.9494
L. purpurea	0.9369
L. purpurea	0.8833
L. purpurea	0.9773
L. purpurea	2.389
L. purpurea	2.625
L. purpurea	2.603
L. purpurea	2.66
L. purpurea	2.937
L. purpurea	2.827
L. purpurea	2.558
L. purpurea	2.432
L. purpurea	1.987
L. purpurea	2.916
L. purpurea	2.729
L. purpurea	2.135
L. purpurea	2.013
L. purpurea	2.15
L. purpurea	2.097
L. purpurea	2.821
L. purpurea	2.644
L. purpurea	2.186
L. purpurea	2.373
L. purpurea	3.234
L. purpurea	2.326
L. purpurea	2.231
L. purpurea	3.264
L. purpurea	1.844
L. purpurea	2.446
L. purpurea	2.424
L. purpurea	2.775
L. purpurea	1.705
L. purpurea	2.584
L. purpurea	1.819
L. purpurea	2.558
L. purpurea	2.878
L. purpurea	2.431
L. purpurea	1.894
L. purpurea	2.853
L. purpurea	2.445
L. purpurea	1.999
L. purpurea	2.47
L. purpurea	2.631
L. purpurea	2.178
L. purpurea	3.104
L. purpurea	2.989
L. purpurea	2.719
L. purpurea	2.849
L. purpurea	2.315
L. purpurea	2.328
L. purpurea	2.365
L. purpurea	2.481
L. purpurea	2.541
L. purpurea	2.283
L. purpurea	1.827
L. purpurea	2.289
L. purpurea	2.717
L. purpurea	2.866
L. purpurea	2.488
L. roseopersicina	2.171
L. roseopersicina	2.099
L. roseopersicina	2.227
L. roseopersicina	2.242
L. roseopersicina	2
L. roseopersicina	2.004
L. roseopersicina	1.97
L. roseopersicina	2.164
L. roseopersicina	1.966
L. roseopersicina	1.915
L. roseopersicina	1.89
L. roseopersicina	2.142
L. roseopersicina	2.084
L. roseopersicina	1.829
L. roseopersicina	1.704
L. roseopersicina	2.019
L. roseopersicina	1.991
L. roseopersicina	1.756
L. roseopersicina	1.887
L. roseopersicina	1.919
L. roseopersicina	2.013
L. roseopersicina	1.748
L. roseopersicina	1.54
L. roseopersicina	1.413
L. roseopersicina	1.374
L. roseopersicina	1.57
L. roseopersicina	1.505
L. roseopersicina	1.151
L. roseopersicina	1.07
L. roseopersicina	1.372
L. roseopersicina	0.9769
L. roseopersicina	2.344
L. roseopersicina	1.378
L. roseopersicina	1.895
L. roseopersicina	2.22
L. roseopersicina	1.599
L. roseopersicina	0.8039
L. roseopersicina	1.789
L. roseopersicina	1.74
L. roseopersicina	1.87
L. roseopersicina	2.288
L. roseopersicina	1.46
L. roseopersicina	1.851
L. roseopersicina	2.195
L. roseopersicina	1.923
L. roseopersicina	2.744
L. roseopersicina	1.864
L. roseopersicina	2.145
L. roseopersicina	2.222
L. roseopersicina	1.994
L. roseopersicina	1.854
L. roseopersicina	1.874
L. roseopersicina	1.75
L. roseopersicina	1.767
L. roseopersicina	1.351
L. roseopersicina	1.257
L. roseopersicina	1.25
L. roseopersicina	1.3
L. roseopersicina	1.29
L. roseopersicina	1.17
L. roseopersicina	1.05
L. roseopersicina	1.49
L. roseopersicina	1.51
L. roseopersicina	1.27
L. roseopersicina	1.27
L. roseopersicina	1.04
L. roseopersicina	1.14
L. roseopersicina	1.58
L. roseopersicina	1.5
L. roseopersicina	1.28
L. roseopersicina	1.01
L. roseopersicina	0.999
L. roseopersicina	1.2
L. roseopersicina	1.24
L. roseopersicina	1.02
L. roseopersicina	1.27
L. roseopersicina	1.42
L. roseopersicina	1.7
L. roseopersicina	3.67
L. roseopersicina	3.64
L. roseopersicina	3.99
L. roseopersicina	4.3
L. roseopersicina	2.71
L. roseopersicina	3.17
L. roseopersicina	3.76
L. roseopersicina	2.96
L. roseopersicina	1.99
L. roseopersicina	2.08
L. roseopersicina	2.37
L. roseopersicina	2.45
L. roseopersicina	2.16
L. roseopersicina	2.06
L. roseopersicina	2.12
Lamprocystis spp.	1.192
Lamprocystis spp.	1.772
Lamprocystis spp.	2.112
Lamprocystis spp.	1.184
Lamprocystis spp.	1.798
Lamprocystis spp.	2.088
Lamprocystis spp.	1.216
Lamprocystis spp.	2.609
Lamprocystis spp.	2.784
Lamprocystis spp.	2.311
Lamprocystis spp.	2.006
Lamprocystis spp.	1.331
Lamprocystis spp.	1.199
Lamprocystis spp.	0.5904
Lamprocystis spp.	0.5594
Lamprocystis spp.	0.6557
Lamprocystis spp.	0.7291
Lamprocystis spp.	0.6977
Lamprocystis spp.	0.7771
Lamprocystis spp.	0.7024
Lamprocystis spp.	2.125
Lamprocystis spp.	0.7886
Lamprocystis spp.	2.168
Lamprocystis spp.	2.29
Lamprocystis spp.	2.011
Lamprocystis spp.	1.817
Lamprocystis spp.	2.693
Lamprocystis spp.	1.915
Lamprocystis spp.	2.048
Lamprocystis spp.	2.041
Lamprocystis spp.	2.321
Lamprocystis spp.	2.157
Lamprocystis spp.	1.966
Lamprocystis spp.	2.482
Lamprocystis spp.	2.63
Lamprocystis spp.	1.936
Lamprocystis spp.	2.1
Lamprocystis spp.	2.32
Lamprocystis spp.	1.235
Lamprocystis spp.	0.9747
Lamprocystis spp.	0.9709
Lamprocystis spp.	1.037
Lamprocystis spp.	0.9274
Lamprocystis spp.	1.015
Lamprocystis spp.	1.854
Lamprocystis spp.	2.369
Lamprocystis spp.	2.152
Lamprocystis spp.	2.477
Lamprocystis spp.	2.408
Lamprocystis spp.	2.135
Lamprocystis spp.	2.343
Lamprocystis spp.	2.58
Lamprocystis spp.	2.415
Lamprocystis spp.	2.173
Lamprocystis spp.	1.848
Lamprocystis spp.	2.366
Lamprocystis spp.	2.282
Lamprocystis spp.	2.394
Lamprocystis spp.	2.196
Lamprocystis spp.	2.42
Lamprocystis spp.	2.287
Lamprocystis spp.	1.679
Lamprocystis spp.	2.099
Lamprocystis spp.	1.786
Lamprocystis spp.	1.924
Lamprocystis spp.	2.147
Lamprocystis spp.	1.858
Lamprocystis spp.	1.972
Lamprocystis spp.	2.167
Lamprocystis spp.	2.632
Lamprocystis spp.	2.192
Lamprocystis spp.	2.105
Lamprocystis spp.	1.956
Lamprocystis spp.	1.95
Lamprocystis spp.	1.86
Lamprocystis spp.	3.017
Lamprocystis spp.	3.044
Lamprocystis spp.	2.889
Lamprocystis spp.	2.467
Lamprocystis spp.	2.485
Lamprocystis spp.	3.981
Lamprocystis spp.	3.151
Lamprocystis spp.	2.836
Lamprocystis spp.	2.387
Lamprocystis spp.	0.37
Lamprocystis spp.	1.725
Lamprocystis spp.	1.567
Lamprocystis spp.	1.328
Lamprocystis spp.	0.5192
Lamprocystis spp.	1.563
Lamprocystis spp.	1.082
Lamprocystis spp.	1.278
Lamprocystis spp.	1.228
Lamprocystis spp.	1.764
Lamprocystis spp.	0.5698
Lamprocystis spp.	1.786
Lamprocystis spp.	1.354
Lamprocystis spp.	1.755
Lamprocystis spp.	1.774
Lamprocystis spp.	1.976
Lamprocystis spp.	2.335
Lamprocystis spp.	2.424
Lamprocystis spp.	2.302
Lamprocystis spp.	2.521
Lamprocystis spp.	1.925
Lamprocystis spp.	2.77
Lamprocystis spp.	3.095
Lamprocystis spp.	2.482
Lamprocystis spp.	2.843
Lamprocystis spp.	2.491
Lamprocystis spp.	2.304
Lamprocystis spp.	2.075
Lamprocystis spp.	2.361
Lamprocystis spp.	2.628
Lamprocystis spp.	2.811
Lamprocystis spp.	1.57
Lamprocystis spp.	2.684
Lamprocystis spp.	2.442
Lamprocystis spp.	2.679
Lamprocystis spp.	2.216
Lamprocystis spp.	2.671
Lamprocystis spp.	2.289
Lamprocystis spp.	2.582
Lamprocystis spp.	2.503
Lamprocystis spp.	1.875
Lamprocystis spp.	2.093
Lamprocystis spp.	2.035
Lamprocystis spp.	2.631
Lamprocystis spp.	2.365
Lamprocystis spp.	2.495
others	0.5467
others	0.4493
others	0.4482
others	0.3682
others	0.9679
others	0.5774
others	0.4421
others	0.3894
others	0.7983
others	0.3983
others	0.3747
others	0.4262
others	0.4629
others	0.5149
others	0.869
others	0.467
others	1.731
others	0.4027
others	0.3962
others	0.4469
others	0.4177
others	0.3959
others	0.4879
others	0.4838
others	0.4357
others	0.4264
others	1.851
others	0.9392
others	0.4386
others	0.8357
others	0.4092
others	1.116
others	1.739
others	0.4384
others	1.664
others	1.764
others	0.4077
others	1.284
others	0.4358
others	0.6998
others	0.416
others	0.7794
others	0.7788
others	0.8453
others	0.4266
others	0.4731
others	0.4287
others	1.484
others	1.103
others	1.349
others	0.9316
others	1.217
others	0.4426
others	1.927
others	0.3866
others	0.4197
others	1.551
others	0.5568
others	0.4831
others	0.3838
others	0.9889
others	0.3936
others	0.3898
others	0.3867
others	1.438
others	0.4387
others	1.534
others	0.3724
others	0.471
others	0.4934
others	0.395
others	1.623
others	1.27
others	0.4071
others	2.485
others	1.302
others	1.11
others	1.041
others	0.3929
others	0.4772
others	0.485
others	1.43
others	0.923
others	0.4318
others	2.319
others	0.4303
others	2.645
others	1.7
others	1.591
others	1.466
others	0.4372
others	0.429
others	0.486
others	0.5862
others	2.516
others	2.492
others	2.306
others	1.946
others	1.773
others	1.548
others	1.339
others	1.068
others	0.7667
others	0.7118
others	0.551
others	0.4195
others	0.4256
others	0.5396
others	0.3999
others	0.6569
others	0.4161
others	0.4357
others	0.387
others	1.496
others	1.953
others	0.4859
others	0.4422
others	0.4923
others	0.4967
others	0.4833
others	0.4589
others	0.7794
others	0.5487
others	2.214
others	0.451
others	0.4943
others	0.4138
others	0.4249
others	1.994
others	0.5569
others	0.5281
others	0.5452
others	0.3929
others	0.7679
others	0.8066
others	0.7014
others	0.4523
others	0.4245
others	0.4564
others	1.388
others	0.4508
others	0.512
others	1.463
others	1.189
others	0.8138
others	1.564
T. syntrophicum	0.8247
T. syntrophicum	0.8461
T. syntrophicum	1.036
T. syntrophicum	0.9149
T. syntrophicum	0.9969
T. syntrophicum	0.9745
T. syntrophicum	0.923
T. syntrophicum	1.382
T. syntrophicum	1.297
T. syntrophicum	1.376
T. syntrophicum	1.433
T. syntrophicum	1.215
T. syntrophicum	1.293
T. syntrophicum	1.293
T. syntrophicum	1.2
T. syntrophicum	0.472
T. syntrophicum	1.011
T. syntrophicum	1.171
T. syntrophicum	1.172
T. syntrophicum	0.9491
T. syntrophicum	1.019
T. syntrophicum	1.039
T. syntrophicum	1.007
T. syntrophicum	1.219
T. syntrophicum	1.05
T. syntrophicum	1.006
T. syntrophicum	1.09
T. syntrophicum	1.188
T. syntrophicum	1.421
T. syntrophicum	1.23
T. syntrophicum	1.201
T. syntrophicum	1.241
T. syntrophicum	0.9829
T. syntrophicum	1.199
T. syntrophicum	1.219
T. syntrophicum	1.092
T. syntrophicum	1.189
T. syntrophicum	1.059
T. syntrophicum	1.196
T. syntrophicum	1.074
T. syntrophicum	1.097
T. syntrophicum	0.9892
T. syntrophicum	0.8601
T. syntrophicum	0.8293
T. syntrophicum	0.7556
T. syntrophicum	0.6809
T. syntrophicum	0.6581
T. syntrophicum	1.408
T. syntrophicum	1.453
T. syntrophicum	1.417
T. syntrophicum	1.47
T. syntrophicum	0.9579
T. syntrophicum	1.244
T. syntrophicum	1.481
T. syntrophicum	0.9433
T. syntrophicum	1.401
T. syntrophicum	1.31
T. syntrophicum	1.258
T. syntrophicum	1.467
T. syntrophicum	1.308
T. syntrophicum	3.637
T. syntrophicum	3.486
T. syntrophicum	3.251
T. syntrophicum	2.913
T. syntrophicum	2.628
T. syntrophicum	2.607
T. syntrophicum	2.571
T. syntrophicum	2.57
T. syntrophicum	1.844
T. syntrophicum	1.554
T. syntrophicum	1.429
T. syntrophicum	1.303
T. syntrophicum	0.7633
T. syntrophicum	0.7942
T. syntrophicum	1.012
T. syntrophicum	0.9975
T. syntrophicum	1.12
T. syntrophicum	1.269
T. syntrophicum	1.112
T. syntrophicum	1.174
T. syntrophicum	1.067
T. syntrophicum	1.105
T. syntrophicum	1.434
T. syntrophicum	1.496
T. syntrophicum	1.304
T. syntrophicum	1.422
T. syntrophicum	1.327
T. syntrophicum	1.507
T. syntrophicum	1.416
T. syntrophicum	1.337
T. syntrophicum	1.454
T. syntrophicum	1.32
T. syntrophicum	1.36
T. syntrophicum	1.173
T. syntrophicum	1.193
T. syntrophicum	0.961
T. syntrophicum	0.8139
T. syntrophicum	0.9102
T. syntrophicum	0.6686
T. syntrophicum	1.045
T. syntrophicum	0.9189
T. syntrophicum	1.032
T. syntrophicum	1.033
T. syntrophicum	0.9089
T. syntrophicum	0.9748
T. syntrophicum	1.056
T. syntrophicum	0.7975
T. syntrophicum	1.625
T. syntrophicum	1.48
T. syntrophicum	1.708
T. syntrophicum	1.366
T. syntrophicum	1.055
T. syntrophicum	1.522
T. syntrophicum	1.506
T. syntrophicum	1.449
T. syntrophicum	0.9606
T. syntrophicum	1.001
T. syntrophicum	1.877
T. syntrophicum	1.911
T. syntrophicum	1.75
T. syntrophicum	1.544
T. syntrophicum	1.719
T. syntrophicum	2.257
T. syntrophicum	1.847
T. syntrophicum	1.526
T. syntrophicum	2.049
T. syntrophicum	1.815
T. syntrophicum	1.679
T. syntrophicum	1.607
T. syntrophicum	1.157
T. syntrophicum	1.053
T. syntrophicum	1.057
T. syntrophicum	1.139
T. syntrophicum	1.117
T. syntrophicum	1.377
T. syntrophicum	0.9258
T. syntrophicum	1.187
T. syntrophicum	0.6422
T. syntrophicum	0.7917
T. syntrophicum	0.6529
T. syntrophicum	0.7102
T. syntrophicum	0.7155
T. syntrophicum	0.7041

## Sheet: FigureS6
C. okenii (fmol C cell-1 d-1)	Lamprocystis spp. (fmol C cell-1 d-1)	L. roseopersicina (fmol C cell-1 d-1)	L. purpurea (fmol C cell-1 d-1)	T. syntrophicum (fmol C cell-1 d-1)
124.865	17.3812	22.2941	16.265	4.10162
49.0564	16.8957	28.7262	19.1786	4.55682
107.357	17.4135	20.8097	14.7375	4.49181
137.087	18.1904	30.2687	15.5578	4.60558
82.7938	20.1971	26.0485	17.6511	3.79259
63.8958	17.9638	26.8053	16.0104	3.2393
158.374	14.4358	26.2232	16.463	4.16667
24.1774	18.7082	26.7179	22.4882	14.6043
95.4792	18.2875	25.4664	23.2802	9.62824
85.9477	17.6725	19.5582	24.7511	10.3387
30.0385	17.1546	19.9948	17.2551	8.99804
333.082	19.2585	19.7329	19.122	8.67468
39.5733	27.8681	24.7097	25.3169	7.47711
155.101	35.086	26.0194	29.3902	9.3536
139.084	46.3498	23.7202	8.31638	11.6771
79.9435	29.6483	20.5478	11.3997	4.02031
47.4686	38.1933	25.7284	14.0021	8.62616
146.975	39.844	24.2732	17.3399	7.94664
104.567	36.3807	24.5933	13.2949	9.61209
188.077	36.8662	29.4829	21.2718	9.95123
44.5556	43.5015	28.9299	13.7192	9.90279
417.061	33.9208	31.6075	12.5029	9.28897
75.9953	15.8923	17.4336	13.1817	8.31883
52.5641	14.5652	16.2985	11.626	9.38592
118.273	16.9604	15.6873	14.0021	10.0965
122.295	17.5754	16.6769	11.8523	9.96738
177.629	11.4256	17.6082	14.2566	7.72001
94.6623	14.8889	25.7284	13.3797	12.7398
115.931	15.0184	26.0776	18.7543	12.6594
65.0158	13.1087	25.2336	19.8292	10.4839
72.052	11.7817	26.747	11.3148	8.33501
66.4362	14.2739	15.3963	13.8889	16.6728
187.492	15.1478	8.99329	11.1734	9.45054
96.4103	13.7561	9.72091	11.824	11.7738
96.6135	10.6812	12.2239	14.8507	8.20557
50.1438	16.5396	11.8455	14.3981	12.3696
73.9981	11.3285	5.00598	15.3033	10.2257
46.9296	19.129	14.203	13.8323	11.0162
256.205	31.6875	11.5254	13.1817	10.984
113.9	32.6261	11.0015	11.2299	9.91894
107.798	28.5802	11.4672	13.4646	10.3064
55.358	25.4082	9.51718	14.7375	13.2063
162.539	24.6962	11.5545	10.4662	9.53132
90.9013	33.1116	11.7	14.1152	9.03037
38.8298	19.9058	15.3381	11.2299	10.5968
87.6889	16.9928	8.64404	1.98009	10.5484
206.075	20.0677	6.86866	1.18805	8.85255
141.859	19.2261	10.6231	6.05342	4.93055
134.319	19.9382	8.26568	0.396018	4.70308
259.947	17.4783	10.5067	7.07175	4.86557
111.331	20.6503	10.1575	2.74384	5.02801
81.5365	18.9348	9.6627	4.1299	4.67058
76.5034	16.7015	16.7933	4.80879	5.5801
67.7046	20.0029	16.997	5.74226	4.83307
7.3716	15.8599	17.6955	3.62074	4.94679
83.8588	17.6077	15.4545	1.72551	5.51517
167.949	15.957	29.3373	4.75222	5.93714
107.576	16.4102	27.8821	1.72551	5.46647
125.818	16.3131	31.6657	5.94027	6.42376
167.33	17.0899	29.6284	1.72551	6.68317
169.005	15.4391	26.4269	4.83708	4.80058
145.621	17.8667	33.412	14.4264	8.33501
56.1467	16.572	33.1209	13.21	6.05071
146.205	15.0831	32.8299	10.3813	8.14085
108.95	15.1155	29.0463	11.7674	6.86147
161.562	15.2126	28.1732	5.26138	5.98582
170.34	12.1701	27.3	17.8491	5.20667
156.873	16.0865	28.1732	11.7391	5.35282
68.248	16.2483	26.1359	7.92036	7.25035
104.005	15.4068	27.8821	9.53272	9.59594
200.153	16.0865	30.2105	13.3232	10.2257
166.413	14.5329	29.9194	8.23152	4.96304
79.5609	16.0865	28.1732	2.8287	6.56969
59.9074	14.5005	28.1732	8.09008	7.49331
131.844	16.9928	30.5015	2.94185	9.709
57.2551	10.9725	28.1732	14.0586	8.88488
110.363	12.5585	31.0836	14.1435	7.39614
91.3163	14.0474	30.7926	7.10004	18.3526
142.414	12.2995	36.0314	11.4562	9.38592
	11.8788	40.6881	10.3248	12.3374
	11.9759	40.106	15.275	13.753
	11.8788	30.2105	9.64587	5.72618
	8.99808	33.9941	11.0036	8.99804
	12.4937	33.1209	10.6642	8.52912
	0	31.3747	4.24305	9.51517
	20.8445	25.8448	10.9188	15.8396
	26.0232	12.7478	15.6427	9.709
	24.243	10.1284	9.98531	13.6565
	19.8734	14.7851	4.1299	9.4667
	22.4305	10.1284	10.3813	8.72319
	21.1034	13.3299	3.96018	10.7259
	21.6536	9.54628	11.5977	9.3536
	24.9551	11.5836	13.8889	10.2095
	25.1493		9.50443	7.57428
	23.1425		2.85699	7.91427
	26.0232		10.9471	4.73558
	23.1102		12.7857	4.0691
	24.6314		3.79046	4.28048
	25.1169		13.8323	4.62183
	21.071		7.77892	7.86571
	24.0164		8.06179	7.70381
	22.5923		0.56574	7.57428
	21.3947		12.8989	9.25665
	23.9841		10.2965	9.93509
	11.1019		7.94865	8.51295
	24.5667		9.75901	7.81714
	22.4305		8.09008	7.80095
	18.0933		8.93869	8.02756
	13.6913		8.96698	10.4516
	14.1768		9.75901	9.95123
	24.0164		7.69406	7.91427
	18.6111		7.72235	7.86571
	18.1256		6.308	9.17584
	18.8053		10.1267	10.0643
	21.1358		9.61758	8.28647
	2.55701		9.1367	9.32128
	10.9725			7.62286
	19.3879			4.70308
	16.1836			4.34551
	15.342			3.87393
	19.8087			5.04426
	19.4527			4.18293
	18.3198			4.63808
	19.0643			4.29674
	13.8532			5.35282
	14.7918			5.22291
	18.6435			6.1156
	26.3145			6.19671
	22.8189			7.70381
	18.9024			7.5095
				7.33135
				7.29895
				7.12075
				6.79664
				8.15703
				8.04375
				8.17321
				9.07887
				6.63454
				12.3696
				8.12466
				10.6291
				9.8059

[truncated: 4 more sheets: FigureS7, FigureS8, FigureS9, FigureS10]
